# Supplementary material for: Joint Representation Learning for Retrieval and Annotation of Genomic Interval Sets
Source: Bioengineering (Basel). 2024 Mar 8;11(3):263. doi: 10.3390/bioengineering11030263 (PMC10967841; doi:10.3390/bioengineering11030263)
Supplement: Supplementary file 1 [file bioengineering-11-00263-s001.zip]

Archive with 1 entries (1 files):
- bioengineering-2782260-supplementary.pdf
